# Supplementary material for: Prediction of Major Depressive Disorder Following Beta-Blocker Therapy in Patients with Cardiovascular Diseases
Source: J Pers Med. 2020 Dec 18;10(4):288. doi: 10.3390/jpm10040288 (PMC7766565; doi:10.3390/jpm10040288)
Supplement: Supplementary file 1 [file jpm-10-00288-s001.zip]

Archive with 7 entries (7 files):
- Supplementary Table S1.docx
- Supplementary Table S2.docx
- Supplementary Table S3.docx
- Supplementary Table S4.docx
- Supplementary Table S5.docx
- Supplementary Table S6.docx
- Supplementary Table S7.docx
